# Supplementary material for: Association between Motor Signs and Cognitive Performance in Cognitively Unimpaired Older Adults: A Cross-Sectional Study Using the NACC Database
Source: Brain Sci. 2022 Oct 8;12(10):1365. doi: 10.3390/brainsci12101365 (PMC9599814; doi:10.3390/brainsci12101365)
Supplement: Supplementary file 1 [file brainsci-12-01365-s001.zip]

Archive with 2 entries (2 files):
- Figure S1.pdf
- Table S1 to Table S3.pdf
